# Supplementary material for: Enhancing the therapeutic potential of P29 protein-targeted monoclonal antibodies in the management of alveolar echinococcosis through CDC-mediated mechanisms
Source: PLoS Pathog. 2024 Aug 23;20(8):e1012479. doi: 10.1371/journal.ppat.1012479 (PMC11376570; doi:10.1371/journal.ppat.1012479)
Supplement: S1 Data — (XLSX) [file ppat.1012479.s001.xlsx]

## Sheet: Fig 1B
OD values at 450 nm of antibody subtypes detection
	Monoclonal Ab type		IgG1				IgG2a				IgG2b				IgG3				IgM
	2G9G2		0.126	0.109	0.112		0.138	0.129	0.301		2.987	2.991	2.993		0.108	0.114	0.112		0.124	0.093	0.098
	1F9F10		0.136	0.099	0.112		0.139	0.103	0.113		2.819	2.832	2.881		0.076	0.077	0.075		0.084	0.062	0.082
	1F9B12		0.275	0.198	0.225		0.229	0.212	0.231		3.66	3.656	3.585		0.123	0.13	0.128		0.115	0.118	0.114
	4G10F4		1.764	1.609	1.667		0.098	0.094	0.095		0.133	0.141	0.139		0.12	0.124	0.121		0.111	0.103	0.124
	1F9B3		0.245	0.209	0.232		0.269	0.256	0.253		3.358	3.35	3.348		0.121	0.102	0.109		0.113	0.138	0.118

## Sheet: Fig 1C
OD values at 450 nm of antibody titers detection
	Dilution ratio		2G9G2				1F9F10				1F9B12				4G10F4				1F9B3
	1:400		1.6605	1.6681	1.7472		1.5746	1.6811	1.7624		1.8162	1.7619	1.8945		1.7874	1.8034	1.9432		1.6529	1.7362	1.5197
	1:1600		1.5147	1.4401	1.5689		1.4259	1.5996	1.5773		1.5846	1.4444	1.7803		1.7192	1.6081	1.7989		1.5235	1.5121	1.5297
	1:6400		1.4945	1.3517	1.3402		1.4112	1.5087	1.5347		1.4383	1.3309	1.5378		1.566	1.7564	1.8417		1.5002	1.4441	1.5047
	1:25600		1.0218	1.0449	0.9407		0.986	0.9428	0.9914		0.9645	1.049	1.0741		1.2689	1.3801	1.5756		1.1556	1.1455	1.1143
	1:102400		0.4459	0.4563	0.444		0.4459	0.4512	0.4387		0.4771	0.4803	0.4999		0.749	0.7794	0.8263		0.5582	0.5104	0.6068
	1:409600		0.1762	0.181	0.1627		0.1757	0.1636	0.1609		0.199	0.1769	0.2241		0.3314	0.3097	0.3281		0.2046	0.2096	0.2157

## Sheet: Fig 2D
OD values of each of 45 overlapping peptides of rEgP29 reacting with 4G10F4 mAb
	Blank	rEgP29		ID1	ID2	ID3	ID4	ID5	ID6	ID7	ID8	ID9	ID10	ID11	ID12	ID13	ID14	ID15	ID16	ID17	ID18	ID19	ID20	ID21	ID22	ID23	ID24	ID25	ID26	ID27	ID28	ID29	ID30	ID31	ID32	ID33	ID34	ID35	ID36	ID37	ID38	ID39	ID40	ID41	ID42	ID43	ID44	ID45
	0.0479	2.6889		0.0632	0.0709	0.051	0.0502	0.0686	0.0502	0.0483	0.0467	0.0642	0.0444	0.0483	0.0493	2.1281	0.0491	0.2822	0.0453	0.0474	0.0456	0.0487	0.0536	0.0465	0.0446	0.0465	0.0461	0.0488	0.0453	0.052	0.0646	0.0468	0.0488	0.0464	0.1057	0.0504	0.0508	0.0493	0.054	0.0508	0.0576	0.052	0.0522	0.0516	0.0485	0.0483	0.0486	0.0495
	0.0504	2.719		0.0486	0.0546	0.0545	0.0495	0.0519	0.0479	0.0545	0.0476	0.0562	0.0455	0.047	0.0509	2.0435	0.0489	0.2795	0.0464	0.047	0.0461	0.0487	0.0476	0.0457	0.0447	0.0481	0.0586	0.052	0.045	0.0472	0.0574	0.0496	0.0469	0.0511	0.127	0.0487	0.0469	0.0478	0.0476	0.0485	0.054	0.049	0.0502	0.0492	0.0491	0.0481	0.049	0.0491
	0.0506	2.5846		0.048	0.0516	0.0775	0.0578	0.0613	0.0476	0.0586	0.0462	0.0502	0.0451	0.0516	0.0522	1.882	0.0472	0.2715	0.0486	0.0483	0.0458	0.0484	0.0612	0.0465	0.0452	0.0469	0.0697	0.0487	0.047	0.0454	0.0604	0.0473	0.045	0.0508	0.1248	0.0525	0.0496	0.0502	0.0489	0.0509	0.0548	0.0503	0.0521	0.0495	0.0483	0.0472	0.0473	0.0712

## Sheet: Fig 3B
PSCs viability rate (%) of each group measured by CCK 8 kit
	Isotype control		ABZ		mAb 2.5μg/ml		mAb 5μg/ml		mAb 10μg/ml
	100		30.61		126.15		93.14		83.84
	100		62.3		84.06		109.38		80.85
	100		43.57		96.59		89.72		108.18

## Sheet: Fig 3C
PSCs viability rate (%) of each group assessed using trypan blue exclusion
	PBMC		ABZ		PBMC+mAb 2.5μg/ml		PBMC+mAb 5μg/ml		PBMC+mAb 10μg/ml
	98.24		90.51		98.31		98.61		99.4
	97.77		82.63		98.9		98.71		98.39
	98.82		84.97		98.86		99.38		97.69

## Sheet: Fig 3D
PSCs viability rate (%) of each group measured by CCK 8 kit
	Isotype control		ABZ		Com		Com+mAb 2.5μg/ml		Com+mAb 5μg/ml		Com+mAb 10μg/ml
	100		54.95		87.89		77.93		53.19		61.16
	100		53.04		85.51		78.6		51.52		69.08
	100		55.57		89.25		76.23		60.98		44.01

## Sheet: Fig 4B
Em cells viability rate(%) of each group measured by CCK 8 kit
	Control		ABZ		P29mAb		Com		Com+P29mAb
	100		72		112		55		17
	100		70		107		35		11
	100		67		97		25		27
	100		71		94		59		11
	100		61		102		22		17

## Sheet: Fig 4D
The percentage of PI(+) cells to CFSE(+) cells (%)
	Control		ABZ		P29mAb		Com		Com+P29mAb
	1.79		29.82		0.9		4.78		43.7
	1.14		13.99		2.41		6.86		15.69
	2.22		16.35		1.29		2.83		24.6

## Sheet: Fig 5C
Abdominal Em lesion weight of mice in each group (g)
	Isotype control		mAb 2.5mg/kg		mAb 5.0mg/kg		mAb 10mg/kg		ABZ
	2.0035		0		0.1773		0.3342		0
	3.641		3.114		2.4936		0.2042		0.3393
	1.6825		1.34		0		4.1602		0.2868
	3.5552		4.7379		2.2987		0.396		0.8141
	0.1365		2.84		0.7634		2.9047		0.7042
	2.7809		0		0.4669		1.32		0
	3.3315		3.4944		0		0.1249		0.9068
	0.375		0.5088		1.4912		0.461		0.175
	2.3966		1.655		0.3093		4.1628		4.09

## Sheet: Fig 5D
Spleen index of mice in each group (%)
	Sham		Isotype control		mAb 2.5mg/kg		mAb 5.0mg/kg		mAb 10mg/kg		ABZ
	0.35444		0.57		0.34		0.45		0.35		0.39
	0.342105		0.63		0.5		0.44		0.39		0.34
	0.34458		0.49		0.48		0.55		0.55		0.37
	0.387123		0.82		0.48		0.38		0.31		0.3
	0.342328		0.48		0.31		0.66		0.44		0.36
	0.372784		1.01		0.56		0.38		0.37		0.35
	0.33151		0.49		0.41		0.37		0.47		0.36
	0.319058		0.82		0.54		0.41		0.38		0.39
	0.359107		0.72		0.49		0.52		0.8		0.58

[truncated: 4 more sheets: Fig 5E, Fig 7C, Fig 7 D, Fig 7E]
