# Supplementary material for: Enhancing the therapeutic potential of P29 protein-targeted monoclonal antibodies in the management of alveolar echinococcosis through CDC-mediated mechanisms
Source: PLoS Pathog. 2024 Aug 23;20(8):e1012479. doi: 10.1371/journal.ppat.1012479 (PMC11376570; doi:10.1371/journal.ppat.1012479)
Supplement: S1 Table — (XLSX) [file ppat.1012479.s009.xlsx]

## Sheet: S1_Table
												Control
Mouse coding Antibody titer		500	1500	4500	13500	40500	121500	364500	1093500
No.1		2.922	2.891	2.891	2.876	2.785	1.444	0.919	0.51
No.2		3.216	3.216	3.216	3.132	3.132	2.117	1.09	0.543
No.3		3.358	3.358	3.358	3.316	3.181	1.943	0.953	0.453
No.4		3.665	3.586	3.586	3.16	2.04	0.921	0.471	0.275
No.5		2.766	2.755	2.733	2.722	2.702	1.951	0.96	0.502
