# Supplementary material for: Enhancing the therapeutic potential of P29 protein-targeted monoclonal antibodies in the management of alveolar echinococcosis through CDC-mediated mechanisms
Source: PLoS Pathog. 2024 Aug 23;20(8):e1012479. doi: 10.1371/journal.ppat.1012479 (PMC11376570; doi:10.1371/journal.ppat.1012479)
Supplement: S2 Table — (XLSX) [file ppat.1012479.s010.xlsx]

## Sheet: S2_Table
1# plate	1	2	3	4	5	6	7	8	9	10	11	12
A	2.873	2.199	2.572	3.116	2.255	1.444	2.94	3.417	2.873	3.241	1.709	3.116
B	3.235	3.013	3.411	3.11	3.235	3.235	3.411	3.11	3.235	3.235	3.11	3.235
C	3.016	3.317	3.095	3.317	1.705	3.192	3.192	3.192	3.192	2.276	1.956	2.68
D	3.309	3.087	3.309	3.309	2.707	3.008	3.184	3.309	3.008	3.309	2.832	3.184
E	3.307	2.15	3.182	3.307	3.307	2.784	3.307	2.279	2.881	3.307	3.483	3.483
F	3.821	3.821	3.821	3.344	3.821	2.821	3.821	3.344	3.821	3.52	3.344	3.52
G	4	2.252	2.453	2.24	2.717	3.495	4	3.796	4	2.682	4	4
H	4	3.807	2.904	3.506	3.807	3.807	3.807	3.506	4	3.807	4	3.33
2# plate	1	2	3	4	5	6	7	8	9	10	11	12
A	2.94	2.718	2.815	3.116	1.978	2.815	2.572	2.303	3.116	3.019	3.116	3.116
B	3.236	2.567	2.935	2.935	3.412	3.236	3.412	1.182	3.236	2.634	3.412	3.713
C	3.193	2.348	3.017	2.088	3.096	2.591	2.795	3.017	2.892	3.017	3.193	3.096
D	2.942	3.31	3.31	3.185	3.185	2.34	1.741	3.486	3.31	3.185	3.486	2.071
E	3.307	3.307	2.06	3.085	2.462	2.161	3.085	2.422	3.182	3.307	2.337	3.182
F	3.821	3.344	2.976	3.52	3.344	2.114	3.52	3.52	2.821	3.344	2.23	3.52
G	3.496	2.893	3.797	2.24	3.194	2.893	3.319	2.566	3.797	3.194	3.018	3.797
H	3.109	3.507	3.808	3.808	3.507	3.109	3.507	3.808	3.808	3.808	3.808	3.507
3# plate	1	2	3	4	5	6	7	8	9	10	11	12
A	2.704	2.495	2.62	2.646	2.628	2.571	2.611	2.628	2.398	2.611	2.007	2.263
B	2.841	2.303	2.788	2.801	2.917	2.87	2.855	2.827	2.752	2.827	2.764	2.814
C	3.028	2.949	2.773	2.696	2.738	2.49	2.931	2.882	2.967	3.074	2.931	2.987
D	3.126	3.051	3.126	3.075	3.029	3.184	2.839	3.1	3.154	2.988	1.859	3.051
E	2.944	2.862	2.806	2.926	2.756	2.877	2.733	2.793	1.321	2.847	2.819	2.592
F	2.773	2.91	3.387	2.227	2.333	3.137	2.528	3.086	3.165	3.227	3.262	2.823
G	3.062	3.039	3.299	3.164	3.386	2.835	3.226	3.261	2.123	2.24	3.194	3.226
H	3.096	2.91	2.453	3.427	2.014	3.427	3.318	2.993	3.017	3.231	2.509	3.67
4# plate	1	2	3	4	5	6	7	8	9	10	11	12
A	3.02	2.816	2.64	2.874	2.765	1.906	2.543	2.765	1.995	2.874	3.02	2.874
B	2.459	2.6	2.936	2.936	2.869	2.568	2.061	2.869	2.869	2.936	2.237	3.015
C	3.193	3.017	2.434	2.892	3.017	2.892	2.716	3.017	2.565	2.795	2.795	2.681
D	3.088	3.088	2.942	3.31	3.185	2.884	3.088	2.884	2.942	3.486	1.653	2.942
E	3.086	2.83	2.58	2.785	2.785	2.671	1.952	2.939	2.881	3.182	3.086	2.671
F	2.976	2.29	3.043	2.976	3.521	2.976	3.344	2.822	2.097	3.123	2.867	2.976
G	2.335	2.292	3.32	2.335	2.683	2.518	2.952	3.098	3.019	3.098	3.32	3.098
H	3.109	3.331	3.507	4	3.507	3.331	3.507	2.963	2.694	3.808	0.388	4
