# Supplementary material for: Enhancing the therapeutic potential of P29 protein-targeted monoclonal antibodies in the management of alveolar echinococcosis through CDC-mediated mechanisms
Source: PLoS Pathog. 2024 Aug 23;20(8):e1012479. doi: 10.1371/journal.ppat.1012479 (PMC11376570; doi:10.1371/journal.ppat.1012479)
Supplement: S3 Table — (XLSX) [file ppat.1012479.s011.xlsx]

## Sheet: S3_Table
	1	2	3	4	5	6	7	8	9	10	11	12
A	0.186	0.158	0.183	4	0.155	0.144	0.169	4	4	4	4	4
	1F7A4	1F7B5	1F7B6	1F9B12	1F7F2	1F7F7	1F7F10	1F9A1	1F9B3	1F9B10	1F9C9	1F9D1
B	3.44	3.741	0.216	4	0.209	0.169	0.154	0.185	0.167	0.181	0.173	0.156
	1F9E6	1F9F10	1F9F11	1F9G5	2F10A5	2F10B4	2F10C8	2F10D1	2F10D12	2F10E1	2F10F4	2F10F10
C	0.174	0.197	0.147	0.139	0.156	0.168	4	4	4	4	4	4
	2F10G3	2F10G6	2G9A7	2G9A10	2G9C7	2G9D2	2G9D9	2G9E1	2G9E5	2G9E8	2G9E11	2G9F4
D	0.175	4	0.186	0.17	0.176	0.359	0.279	0.211	0.167	0.219	0.193	0.211
	2G9F8	2G9G2	2G9G4	2G9G5	3F9A4	3F9A8	3F9B4	3F9B5	3F9C11	3F9D2	3F9D7	3F9D11
E	0.249	0.181	0.189	0.184	0.207	0.319	0.243	0.226	0.203	0.174	0.186	0.295
	3F9E2	3F9E3	3F9F6	3F9F12	3F9G3	3F9G7	3F11A12	3F11B4	3F11B5	3F11B8	3F11C5	3F11E7
F	0.294	1.393	0.252	0.23	0.208	1.825	0.192	0.193	0.211	0.182	0.19	0.198
	3F11E10	3F11F5	3G5A2	3G5A10	3G5A12	3G5B1	3G5B5	3G5D3	3G5D11	3G5E6	3G5F11	3G5G2
G	0.224	0.6	0.221	0.209	0.185	0.187	0.176	0.182	0.193	0.194	0.194	1.656
	3G5G3	3G5G12	4F7A7	4F7A9	4F7B12	4F7C6	4F7D7	4F7E2	4F7F10	4F7F11	4F7G3	4F10A2
H	0.187	0.207	0.179	0.188	0.204	0.978	0.27	4	1.727	4	0.221	0.213
	4F10B5	4F10D10	4F10E3	4F10E7	4F10F3	4F10F11	4G10B5	4G10C1	4G10D5	4G10D12	4G10E1	4G10E9
I	4	0.205	0.222	0.201	4
	4G10F4	4G10G3	4G10G12	Control	Antiserum 1:500
