# Supplementary material for: Enhancing the therapeutic potential of P29 protein-targeted monoclonal antibodies in the management of alveolar echinococcosis through CDC-mediated mechanisms
Source: PLoS Pathog. 2024 Aug 23;20(8):e1012479. doi: 10.1371/journal.ppat.1012479 (PMC11376570; doi:10.1371/journal.ppat.1012479)
Supplement: S4 Table — (XLSX) [file ppat.1012479.s012.xlsx]

## Sheet: S4_Table
	1	2	3	4	5	6	7	8	9	10	11	12
A	3.073	3.671	3.269	3.912	3.74	3.739	0.255	4	4	3.073	0.157	0.147
	1F9A1	1F9B3	1F9B10	1F9B12	1F9C9	1F9D1	1F9E6	1F9F10	1F9G5	2G9D9	2G9E1	2G9E5
B	0.645	0.151	0.176	4	0.315	0.412	0.325	2.976	0.231	3.07	4
	2G9E8	2G9E11	2G9F4	2G9G2	3F11F5	3G5B1	4F10A2	4G10C1	4G10D5	4G10D12	4G10F4
C	0.201	4
	Control	Antiserum 1:500
