# Supplementary material for: Enhancing the therapeutic potential of P29 protein-targeted monoclonal antibodies in the management of alveolar echinococcosis through CDC-mediated mechanisms
Source: PLoS Pathog. 2024 Aug 23;20(8):e1012479. doi: 10.1371/journal.ppat.1012479 (PMC11376570; doi:10.1371/journal.ppat.1012479)
Supplement: S1 File — (Open with SnapGene software). (ZIP) [file ppat.1012479.s013.zip]

Archive with 3 entries (2 files):
- S1 File/
- S1 File/S1-File.seq
- S1 File/S1_File.ab1
